# Supplementary material for: Intakes of Added Sugars, with a Focus on Beverages and the Associations with Nutrient Adequacy in US Adults (NHANES 2003–2018)
Source: Nutrients. 2023 Sep 9;15(18):3916. doi: 10.3390/nu15183916 (PMC10537713; doi:10.3390/nu15183916)
Supplement: Supplementary file 1 [file nutrients-15-03916-s001.zip]

Archive with 1 entries (1 files):
- nutrients-2566061-supplementary.pdf
